# Supplementary material for: Comparative genomics and functional analysis of rhamnose catabolic pathways and regulons in bacteria
Source: Front Microbiol. 2013 Dec 23;4:407. doi: 10.3389/fmicb.2013.00407 (PMC3870299; doi:10.3389/fmicb.2013.00407)
Supplement: Supplementary file 8 [file DataSheet1.XLS]

## Sheet: Functional Roles
Column	Abbrev	Functional Role	Role Reactions
1	RhaA	L-rhamnose isomerase (EC 5.3.1.14)
2	RhaI	Predicted L-rhamnose isomerase RhaI (EC 5.3.1.14)
3	RhaB	Rhamnulokinase (EC 2.7.1.5)
4	RhaD	Rhamnulose-1-phosphate aldolase (EC 4.1.2.19)
5	RhaE	Predicted rhamnulose-1-phosphate aldolase (EC 4.1.2.19)
6	RhaW	Predicted lactaldehyde dehydrogenase (EC 1.2.1.22)
7	RhaZ	Lactaldehyde dehydrogenase involved in fucose or rhamnose utilization (EC 1.2.1.22)
8	RhaM	L-rhamnose mutarotase
9	RhaT	L-rhamnose-proton symporter
10	RhaY	Predicted L-rhamnose permease RhaY
11	RhaF	Predicted L-rhamnose ABC transporter, substrate-binding component
12	RhaG	Predicted L-rhamnose ABC transporter, transmembrane component 1
13	RhaH	Predicted L-rhamnose ABC transporter, transmembrane component 2
14	RhaI	Predicted L-rhamnose ABC transporter, ATP-binding component
15	RhaR	L-rhamnose operon transcriptional activator RhaR
16	RhaS	L-rhamnose operon regulatory protein RhaS
17	RR1	Transcriptional regulator of rhamnose utilization, LacI family
18	RR2	Transcriptional regulator of rhamnose utilization, DeoR family
19	RhiT	Rhamnogalacturonide transporter RhiT
20	RhiA	Predicted rhamnogalacturonide-specific TRAP-type transporter, substrate-binding component RhiA
21	RhiB	Predicted rhamnogalacturonide-specific TRAP-type transporter, small transmembrane component RhiB
22	RhiC	Predicted rhamnogalacturonide-specific TRAP-type transporter, large transmembrane component RhiC
23	RhiN	Rhamnogalacturonides degradation protein RhiN
24	FucO	Lactaldehyde reductase (EC 1.1.1.77)
25	RR3	Transcriptional regulator of rhamnose utilization, GntR family
26	RamA	Alfa-L-rhamnosidase (EC 3.2.1.40)
27	RR4	Transcriptional regulator of rhamnose utilization, AraC family
28	RGL	Predicted rhamnogalacturonan lyase in rhamnose utilization cluster
29	RGA	rhamnogalacturonan acetylesterase
30	YesQ	Predicted rhamnose oligosaccharide ABC transport system, permease component
31	YesP	Predicted rhamnose oligosaccharide ABC transport system, permease component 2
32	YesO	Predicted rhamnose oligosaccharide ABC transport system, substrate-binding component
33	RtpA	Possible rhamnose ABC transporter, substrate-binding component
34	RtpB	Possible rhamnose ABC transporter, permease component 1
35	RtpC	Possible rhamnose ABC transporter, permease component 2
36	RtpD	Possible rhamnose ABC transporter, ATP-binding component
37	LRA1	L-rhamnose-1-dehydrogenase ( EC 1.1.1.173)
38	LRA2	L-rhamno-gamma-lactonase (EC 3.1.1.65)
39	LRA3	L-rhamnonate dehydratase (EC 4.2.1.90)
40	LRA4	L-2-keto-3-deoxyrhamnonate (l-KDR) aldolase
41	LRA5	L-2-keto-3-deoxyrhamnonate-(4)-dehydrogenase
42	LRA6	L-2,4-diketo-3-deoxyrhamnonate hydrolase
43	RhaT2	Pedicted L-rhamnose permease, NCS1 Family
44	YkgF	Predicted L-lactate dehydrogenase, Iron-sulfur cluster-binding subunit YkgF
45	LldD	L-lactate dehydrogenase (EC 1.1.2.3)
46	RhaM2	Predicted L-rhamnose mutarotase
47	RamA2	predicted alpha-L-rhamnosidase

## Sheet: Full
Table S1. Occurrence and features of genes involved in L-rhamnose and oligosaccharide utilization pathways in Bacteria.
	L-Rha catabolic enzymes											Transporter			Regulator			Oligosaccharide ut.		Additional
Taxonomic group / Species	RhaA	RhaI	RhaB	RhaK	RhaD	RhaE*	RhaW*	AldA	RhaZ*	RhaO	RhaM	RhaT	RhaY*	RhaFGHJ	~AraC	~LacI	~DeoR	Trans-porters	Hydro-lases	L-lactate dehydro-genase
Chloroflexales
Chloroflexus aggregans DSM 9485	+		+			+	+				+			+			+
Chloroflexus aurantiacus J-10-fl	+		+			+	+				+			+		rhmR*	+	rhmEFG*	rhmA
Roseiflexus castenholzi DSM 13941	+		+			+	+				+						+
Roseiflexus sp. RS-1	+		+			+	+				+			+			+
Actinomycetales
Streptomyces coelicolor A3(2)		+	+			+	+				+			+		+		rhiLFG*	rhmA	lldEFG
Streptomyces avermitilis MA-4680		+	+			+	+				+			+		+		rhiLFG*	rhmA	lldEFG
Streptomyces scabiei 87.22		+	+			+	+				+			+		+		rhiLFG*		lldEFG
Mycobacterium smegmatis str. MC2 155		+	+			+	+				+		+			+				lldEFG
Mycobacterium sp. JLS		+	+			+	+				+		+			+				lldEFG
Brachybacterium faecium DSM 4810		+	+			+	+						+			+			ramA
Beutenbergia caverna cavernae DSM 12333		+	+			+	+									+
Arthrobacter aurescens TC1		+	+			+	+				+					+		rhiLFG*	ramA
Arthrobacter chlorophenolicus A6		+	+			+	+				+					+		rhiLFG*	ramA
Arthrobacter sp. FB24		+	+			+	+				+					+		rhiLFG*	ramA
Rhodococcus jostii RHA1		+	+			+	+				+			+		+
Nocardia farcinica IFM 10152		+	+			+	+				+		+			+				lldD
Actinosynnema mirum DSM 43827		+	+			+	+				+			+		++		rhiLFG*
Saccharopolyspora erythraea NRRL 2338		+	+			+	+						+			+
Bacteroidales
Bacteroides cellulosilyticus DSM 14838	+		+		+					+	+	+			+				rhiN
Bacteroides dorei DSM 17855	+		+		+					+	+	+			+				rhiN
Bacteroides eggerthii DSM 20697	+		+		+					+	+	+			+				rhiN
Bacteroides ovatus ATCC 8483	+		+		+					+	+	+			+				rhiN
Bacteroides stercoris ATCC 43183	+		+		+					+	+	+			+				rhiN
Bacteroides thetaiotaomicron VPI-5482	+		+		+					+	+	+			+				rhiN
Bacteroides uniformis ATCC 8492	+		+		+					+	+	+			+
Bacteroides vulgatus ATCC 8482	+		+		+					+	+	+			+				rhiN
Firmicutes
Bacillales
Bacillus halodurans C-125	+		+			+	+				+				rhgR*		+	rhiLFG*	rhiN
Bacillus licheniformis ATCC 14580		+	+			+	+				+		+		rhgR*		+	rhiLFG*	rhiN
Bacillus subtilis subsp. subtilis str. 168	+		+			+	+				+				rhgR*		+	rhiLFG*	rhiN
Oceanobacillus iheyensis HTE831	+		+		+						+		+				+
Paenibacillus sp. JDR-2	+		+			+	+				+				rhgR*		+	rhiLFG*
Lactobacillales
Enterococcus faecalis V583	+		+		+						+				+
Enterococcus faecium	+		+		+						+				+
Alphaproteobacteria
Rhizobiales
Mesorhizobium loti MAFF303099		+		+		+	+				+			+			+
Agrobacterium tumefaciens str. C58		+		+		+	+				+			+		rhiR*	+	rhiLFGK*	rhiN
Rhizobium leguminosarum bv. viciae 3841		+		+		+	+				+			+		rhiR*	+	rhiLFGK*	rhiN
Rhizobium sp. NGR234		+		+		+	+				+			+		rhiR*	+	rhiLFGK*	rhiN
Rhizobium etli CFN 42		+		+		+	+				+			+		rhiR*	+	rhiLFGK*	rhiN
Sinorhizobium meliloti 1021		+		+		+	+				+			+			+
Rhodobacterales
Rhodobacterales bacterium HTCC2654		+		+		+	+				+			+			+			lldD
Oceanicola granulosus HTCC2516		+		+		+	+				+			+			+
Gammaproteobacteria
Enterobacteriales
Escherichia coli K-12	+		+		+			+			+	+			+
Salmonella typhimurium LT2	+		+		+				+		+	+			+			rhiABC*	rhiN
Yersinia pestis KIM	+		+		+				+		+	+			+
Citrobacter koseri ATCC BAA-895	+		+		+				+		+	+			+			rhiT	rhiN
Enterobacter sp. 638	+		+		+				+		+	+		+	+			rhiT	rhiN
Klebsiella pneumoniae MGH 78578	+		+		+				+		+	+		+	+			rhiT	rhiN
Erwinia carotovora subsp. atroseptica SCRI1043	+		+		+			+			+	+			+			rhiT	rhiN
																rhiR*		rhiLFGK*	rhiN
Erwinia chrysanthemi	+		+		+					+	+				+			rhiT	rhiN
																rhiR*		rhiLFGK*	rhiN
Other gammaproteobacteria
Tolumonas auensis DSM 9187	+		+		+				+		+	+			+			rhiT	rhmA
Mannheimia succiniciproducens MBEL55E	+		+		+					+	+	+			+
Thermotogales
Thermotoga maritima MSB8		+	+		+						+						+	rtpFGKL	agu4C
Thermotoga petrophila RKU-1		+	+		+						+						+	rtpFGKL	agu4C, ramA
Thermotoga naphthophila RKU-10		+	+		+						+						+
Thermotoga neapolitana DSM 4359		+	+		+						+						+
Genes clustered on the chromosome (operons) are outlined by matching background colors.
Genes in RhaR (or RhaS) regulons are in red. Genes in other reconstructed regulons are in purple.
Tentatively predicted functional roles are marked by asterisks. Two-domain fusion RhaEW enzymes are boxed.
							fusion			chromosomal gene cluster 1
							protein			chromosomal gene cluster 2
										genes under control of predicted RhaR or RhaS regulons
										genes under control of predicted RhmR, RhiR, or RhgR regulons

## Sheet: Short
Table 1. Occurrence and features of genes involved in L-rhamnose and oligosaccharide utilization pathways in Bacteria.
	L-Rha catabolic enzymes											Transporter			Regulator
Taxonomic group / Species	RhaA	RhaI	RhaB	RhaK	RhaD	RhaE*	RhaW*	AldA	RhaZ*	RhaO	RhaM	RhaT	RhaY*	RhaFGHJ	~AraC	~LacI	~DeoR
Chloroflexales (4)
Chloroflexus aurantiacus	+		+			+	+				+			+			+
Actinomycetales (14)
Streptomyces avermitilis		+	+			+	+				+			+		+
Nocardia farcinica		+	+			+	+				+		+			+
Bacteroidales (8)
Bacteroides thetaiotaomicron	+		+		+					+	+	+			+
Bacillales (5)
Bacillus subtilis	+		+			+	+				+						+
Bacillus licheniformis		+	+			+	+				+		+				+
Oceanobacillus iheyensis	+		+		+						+		+				+
Lactobacillales (2)
Enterococcus faecalis	+		+		+						+				+
Rhizobiales (6)
Rhizobium leguminosarum		+		+		+	+				+			+			+
Rhodobacterales (2)
Rhodobacterales bacterium		+		+		+	+				+			+			+
Enterobacteriales (8)
Escherichia coli	+		+		+			+			+	+			+
Salmonella typhimurium	+		+		+				+		+	+			+
Klebsiella pneumoniae	+		+		+				+		+	+		+	+
Erwinia carotovora	+		+		+			+			+	+			+
Erwinia chrysanthemi	+		+		+					+	+				+
Other gammaproteobacteria (2)
Mannheimia succiniciproducens	+		+		+					+	+	+			+
Thermotogales (4)
Thermotoga maritima		+	+		+						+						+
						fusion				chromosomal gene cluster 1
						protein
										genes under control of predicted L-Rha regulons
